# Supplementary material for: Purification Process of a Recombinant Human Follicle Stimulating Hormone Biosimilar (Primapur®) to Yield a Pharmaceutical Product with High Batch-to-Batch Consistency
Source: Pharmaceutics. 2022 Jan 1;14(1):96. doi: 10.3390/pharmaceutics14010096 (PMC8781808; doi:10.3390/pharmaceutics14010096)
Supplement: Supplementary file 1 [file pharmaceutics-14-00096-s001.zip]

Archive with 1 entries (1 files):
- pharmaceutics-1508255-supplementary.pdf
